# Supplementary material for: Prevalence and Risk Factors of Poor Sleep Quality in Collegiate Athletes during COVID-19 Pandemic: A Cross-Sectional Study
Source: Int J Environ Res Public Health. 2022 Mar 6;19(5):3098. doi: 10.3390/ijerph19053098 (PMC8910097; doi:10.3390/ijerph19053098)
Supplement: Supplementary file 1 [file ijerph-19-03098-s001.zip]

Archive with 2 entries (2 files):
- Appendix 1 2.18.22.pdf
- Supplementary material 2.22.22 .pdf
